# Supplementary material for: Prevalence of the protective OAS1 rs10774671-G allele against severe COVID-19 in Moroccans: implications for a North African Neanderthal connection
Source: Arch Virol. 2024 Apr 25;169(5):109. doi: 10.1007/s00705-024-06038-y (PMC11043147; doi:10.1007/s00705-024-06038-y)
Supplement: Supplementary file 1 — Supplementary file1 Supplementary Table S1 Prevalence of SNPs in the OAS locus in the Moroccan control cohort extracted from local WES database (XLSX 41 KB) [file 705_2024_6038_MOESM1_ESM.xlsx]

## Sheet: Extracted data Exome  database
	rs1131454	rs10774671	rs1131476	rs1051042	rs2660	rs1859330	rs1859329	rs2285932	rs1293767
	OAS1	OAS1	OAS1	OAS1	OAS1	OAS3	OAS3	OAS3	OAS2
	113348870	113357193	113357209	113357237	113357442	113376388	113376452	113386950	113425154
	c.484G>A	c.1039-1G>A	c.1054G>A	c.1082G>C	c.*84G>A	c.53G>A	c.117C>T	c.1314T>C	c.448+41C>G
Individual ID	p.Gly162Ser	Splice	p.Ala352Pro	p.Arg361Met	3'UTR	p.Arg18Lys	p.Ala39=	p.Ile438=	Intron p.?
ERNN-01	G/G	G/G	G/A	G/C	G/A	G/A	C/T	T/C	C/G
ERNN-02	G/G	G/G	G/G	G/G	G/G	G/G	C/C	T/T	C/C
ERNN-03	A/A	A/A	A/A	C/C	A/A	A/A	T/T	C/C	G/G
ERNN-04	A/A	A/A	A/A	C/C	A/A	G/A	C/T	T/C	C/G
ERNN-05	G/G	G/G	G/A	G/C	G/A	G/A	C/T	T/C	C/G
ERNN-06	A/A	A/A	A/A	C/C	A/A	A/A	T/T	C/C	G/G
ERNN-07	A/A	A/A	A/A	C/C	A/A	A/A	T/T	C/C	G/G
ERNN-08	G/A	G/A	G/A	G/C	G/A	G/A	C/T	C/C	G/G
ERNN-09	G/G	G/G	G/A	G/C	G/A	G/G	C/T	T/C	C/G
ERNN-10	G/G	G/G	G/A	G/C	G/A	G/G	C/T	T/C	C/G
ERNN-11	A/A	A/A	A/A	C/C	A/A	A/A	T/T	C/C	G/G
ERNN-12	A/A	A/A	A/A	C/C	A/A	A/A	T/T	C/C	G/G
ERNN-13	G/A	G/A	G/A	G/C	G/A	G/A	C/T	T/C	C/G
ERNN-14	G/A	G/A	G/A	G/C	G/A	G/A	C/T	T/C	C/G
ERNN-15	A/A	A/A	A/A	C/C	A/A	A/A	T/T	C/C	G/G
ERNN-16	G/G	G/G	G/G	G/G	G/G	G/G	C/C	T/T	C/C
ERNN-17	G/A	A/A	A/A	C/C	A/A	A/A	T/T	C/C	G/G
ERNN-18	A/A	A/A	A/A	C/C	A/A	A/A	T/T	C/C	G/G
ERNN-19	G/A	A/A	A/A	C/C	A/A	A/A	T/T	C/C	G/G
ERNN-20	G/A	G/A	A/A	C/C	A/A	G/A	T/T	C/C	G/G
ERNN-21	G/G	A/A	A/A	C/C	A/A	A/A	T/T	C/C	G/G
ERNN-22	G/G	G/G	G/A	G/C	G/A	G/A	C/T	T/C	C/G
ERNN-23	G/A	A/A	A/A	C/C	A/A	A/A	T/T	C/C	G/G
ERNN-24	G/G	G/G	G/A	G/C	G/A	G/G	C/T	T/C	C/G
ERNN-25	A/A	A/A	A/A	C/C	A/A	A/A	T/T	C/C	G/G
ERNN-26	G/A	G/A	A/A	C/C	A/A	G/A	T/T	C/C	G/G
ERNN-27	A/A	A/A	A/A	C/C	A/A	A/A	T/T	C/C	G/G
ERNN-28	G/A	G/A	G/A	G/C	G/A	G/A	C/T	T/C	G/G
ERNN-29	G/A	A/A	A/A	C/C	A/A	A/A	T/T	C/C	G/G
ERNN-30	A/A	A/A	A/A	C/C	A/A	A/A	T/T	C/C	G/G
ERNN-31	A/A	A/A	A/A	C/C	A/A	A/A	T/T	C/C	G/G
ERNN-32	G/A	G/A	A/A	C/C	A/A	A/A	T/T	C/C	G/G
ERNN-33	G/A	G/A	G/A	G/C	G/A	G/A	C/T	C/C	G/G
ERNN-34	G/G	A/A	A/A	C/C	A/A	A/A	T/T	C/C	G/G
ERNN-35	G/A	G/A	A/A	C/C	A/A	A/A	T/T	C/C	G/G
ERNN-36	G/A	G/A	G/A	G/C	G/A	G/A	C/T	C/C	G/G
ERNN-37	G/G	G/A	A/A	C/C	A/A	A/A	T/T	C/C	G/G
ERNN-38	G/G	G/A	A/A	C/C	A/A	A/A	T/T	C/C	G/G
ERNN-39	A/A	A/A	A/A	C/C	A/A	A/A	T/T	C/C	G/G
ERNN-40	G/A	A/A	A/A	C/C	A/A	A/A	T/T	C/C	G/G
ERNN-41	G/G	G/A	A/A	C/C	A/A	A/A	T/T	C/C	G/G
ERNN-42	A/A	A/A	A/A	C/C	A/A	A/A	T/T	C/C	G/G
ERNN-43	G/A	G/A	A/A	C/C	A/A	A/A	T/T	C/C	G/G
ERNN-44	G/A	G/A	G/A	G/C	G/A	G/A	C/T	T/C	C/G
ERNN-45	G/A	G/A	G/A	G/C	G/A	G/A	C/T	C/C	G/G
ERNN-46	G/A	A/A	A/A	C/C	A/A	A/A	T/T	C/C	G/G
ERNN-47	G/A	A/A	A/A	C/C	A/A	A/A	T/T	C/C	G/G
ERNN-48	G/A	A/A	A/A	C/C	A/A	A/A	T/T	C/C	G/G
ERNN-49	G/A	G/A	G/A	G/C	G/A	G/A	C/T	T/C	C/G
ERNN-50	G/A	G/A	A/A	C/C	A/A	G/A	T/T	C/C	G/G
ERNN-51	G/A	G/A	G/A	G/C	G/A	G/A	C/T	T/C	C/G
ERNN-52	G/A	G/A	A/A	C/C	A/A	A/A	T/T	C/C	G/G
ERNN-53	G/A	G/A	G/A	G/C	G/A	G/A	C/T	T/C	C/G
ERNN-54	G/A	G/A	A/A	C/C	A/A	A/A	T/T	C/C	G/G
ERNN-55	G/G	G/A	A/A	C/C	A/A	A/A	T/T	C/C	G/G
ERNN-56	G/G	G/G	A/A	C/C	A/A	A/A	T/T	C/C	G/G
ERNN-57	G/G	G/G	A/A	C/C	A/A	A/A	T/T	C/C	G/G
ERNN-58	G/A	G/A	G/A	G/C	G/A	G/A	C/T	C/C	G/G
ERNN-59	A/A	A/A	A/A	C/C	A/A	A/A	T/T	C/C	G/G
ERNN-60	G/A	A/A	A/A	C/C	A/A	A/A	T/T	C/C	G/G
ERNN-61	G/G	G/G	G/A	G/C	G/A	G/A	C/T	T/C	C/G
ERNN-62	A/A	A/A	A/A	C/C	A/A	A/A	T/T	C/C	G/G
ERNN-63	A/A	A/A	A/A	C/C	A/A	A/A	T/T	C/C	G/G
ERNN-64	G/A	A/A	A/A	C/C	A/A	A/A	T/T	C/C	G/G
ERNN-65	G/G	G/G	A/A	C/C	A/A	G/A	T/T	C/C	G/G
ERNN-66	G/A	G/A	A/A	C/C	A/A	A/A	T/T	C/C	G/G
ERNN-67	G/A	A/A	A/A	C/C	A/A	G/A	T/T	C/C	G/G
ERNN-68	G/G	G/G	G/G	G/G	G/G	G/G	C/C	T/T	C/C
ERNN-69	A/A	A/A	A/A	C/C	A/A	A/A	T/T	C/C	G/G
ERNN-70	G/G	G/A	G/A	G/C	G/A	G/A	C/T	T/C	C/G
ERNN-71	A/A	A/A	A/A	C/C	A/A	A/A	T/T	C/C	G/G
ERNN-72	G/A	G/A	A/A	C/C	A/A	A/A	T/T	C/C	G/G
ERNN-73	G/G	G/A	G/A	G/C	G/A	G/A	C/T	T/C	C/G
ERNN-74	A/A	A/A	A/A	C/C	A/A	A/A	T/T	C/C	G/G
ERNN-75	G/A	G/A	G/A	G/C	G/A	G/A	C/T	T/C	C/G
ERNN-76	A/A	A/A	A/A	C/C	A/A	A/A	T/T	C/C	G/G
ERNN-77	G/G	G/G	G/G	G/G	G/G	G/G	C/C	T/T	C/C
ERNN-78	G/G	G/A	G/A	G/C	G/A	G/A	C/T	C/C	C/G
ERNN-79	G/A	A/A	A/A	C/C	A/A	A/A	T/T	C/C	G/G
ERNN-80	G/G	G/G	G/A	G/C	G/A	G/A	C/T	T/C	C/G
ERNN-81	G/G	G/A	A/A	C/C	A/A	G/A	T/T	C/C	G/G
ERNN-82	G/G	G/G	G/A	G/C	G/A	G/A	T/T	C/C	G/G
ERNN-83	G/G	G/G	G/A	G/C	G/A	G/A	T/T	C/C	G/G
ERNN-84	G/G	G/G	G/G	G/G	G/G	G/G	C/C	T/T	C/C
ERNN-85	A/A	A/A	A/A	C/C	A/A	A/A	T/T	C/C	G/G
ERNN-86	G/G	G/A	G/A	G/C	G/A	G/A	C/T	T/C	C/G
ERNN-87	G/G	G/A	G/A	G/C	G/A	G/A	C/T	T/C	C/G
ERNN-88	G/G	G/G	G/A	G/C	G/A	G/A	C/T	T/C	C/G
ERNN-89	G/G	G/G	G/A	G/C	G/A	G/A	C/T	T/C	C/G
ERNN-90	G/G	G/A	A/A	C/C	A/A	G/A	T/T	C/C	G/G
ERNN-91	A/A	A/A	A/A	C/C	A/A	A/A	T/T	C/C	G/G
ERNN-92	G/G	G/G	A/A	C/C	A/A	G/A	T/T	C/C	G/G
ERNN-93	A/A	A/A	A/A	C/C	A/A	G/A	C/T	T/C	C/G
ERNN-94	G/G	G/A	A/A	C/C	A/A	A/A	T/T	C/C	G/G
ERNN-95	G/A	A/A	A/A	C/C	A/A	A/A	T/T	C/C	G/G
ERNN-96	G/G	G/A	A/A	C/C	A/A	G/A	T/T	C/C	G/G
ERNN-97	A/A	A/A	A/A	C/C	A/A	A/A	T/T	C/C	G/G
ERNN-98	A/A	A/A	A/A	C/C	A/A	A/A	T/T	C/C	G/G
ERNN-99	A/A	A/A	A/A	C/C	A/A	A/A	T/T	C/C	G/G
ERNN-100	G/A	G/A	A/A	C/C	A/A	G/A	T/T	C/C	G/G
ERNN-101	G/A	G/A	A/A	C/C	A/A	A/A	T/T	C/C	G/G
ERNN-102	G/G	G/G	G/G	G/G	G/G	G/G	C/C	T/T	C/C
ERNN-103	G/G	G/G	G/G	G/G	G/G	G/G	C/C	T/T	C/C
ERNN-104	A/A	A/A	A/A	C/C	A/A	G/A	C/T	T/C	C/G
ERNN-105	G/A	G/A	G/A	G/C	G/A	G/A	C/T	T/C	C/G
ERNN-106	G/A	G/A	A/A	C/C	A/A	A/A	T/T	C/C	G/G
ERNN-107	G/G	G/A	G/A	G/C	G/A	G/A	C/T	T/C	C/G
ERNN-108	G/A	G/A	G/A	G/C	G/A	G/A	C/T	T/C	C/G
ERNN-109	A/A	A/A	A/A	C/C	A/A	A/A	T/T	C/C	G/G
ERNN-110	G/G	G/A	G/A	G/C	G/A	G/A	C/T	T/C	C/G
ERNN-111	G/G	G/A	G/A	G/C	G/A	G/A	C/T	T/C	C/G
ERNN-112	G/A	G/A	A/A	C/C	A/A	G/A	T/T	C/C	G/G
ERNN-113	G/A	G/A	A/A	C/C	A/A	G/A	T/T	C/C	G/G
ERNN-114	G/G	G/A	A/A	C/C	A/A	G/A	T/T	C/C	G/G
ERNN-115	G/G	G/A	A/A	C/C	A/A	G/A	T/T	C/C	G/G
ERNN-116	A/A	A/A	A/A	C/C	A/A	A/A	T/T	C/C	G/G
ERNN-117	G/A	G/A	G/A	G/C	G/A	G/A	C/T	T/C	C/G
ERNN-118	G/A	G/A	G/A	G/C	G/A	G/A	C/T	T/C	C/G
ERNN-119	G/A	G/A	G/A	G/C	G/A	G/A	C/T	T/C	C/G
ERNN-120	G/G	G/G	A/A	C/C	A/A	A/A	T/T	C/C	G/G
ERNN-121	G/G	G/G	A/A	C/C	A/A	A/A	T/T	C/C	G/G
ERNN-122	G/G	G/G	G/A	G/C	G/A	G/A	C/T	T/C	C/G
ERNN-123	A/A	A/A	A/A	C/C	A/A	A/A	T/T	C/C	G/G
ERNN-124	A/A	A/A	A/A	C/C	A/A	A/A	T/T	C/C	G/G
ERNN-125	G/A	A/A	A/A	C/C	A/A	A/A	T/T	C/C	G/G
ERNN-126	G/A	A/A	A/A	C/C	A/A	A/A	T/T	C/C	G/G
ERNN-127	G/A	A/A	A/A	C/C	A/A	A/A	T/T	C/C	G/G
ERNN-128	G/A	G/A	G/A	G/C	G/A	G/A	C/T	T/C	C/G
ERNN-129	A/A	A/A	A/A	C/C	A/A	A/A	T/T	C/C	G/G
ERNN-130	A/A	A/A	A/A	C/C	A/A	A/A	T/T	C/C	G/G
ERNN-131	A/A	A/A	A/A	C/C	A/A	A/A	T/T	C/C	G/G
ERNN-132	A/A	A/A	A/A	C/C	A/A	A/A	T/T	C/C	G/G
ERNN-133	G/G	A/A	A/A	C/C	A/A	A/A	T/T	C/C	G/G
ERNN-134	G/G	G/G	G/A	G/C	G/A	G/A	C/T	T/C	C/G
ERNN-135	G/G	G/G	G/A	G/C	G/A	G/A	C/T	T/C	C/G
ERNN-136	G/G	G/G	G/A	G/C	G/A	G/A	C/T	T/C	C/G
ERNN-137	G/A	G/A	G/A	G/C	G/A	G/A	C/T	T/C	C/G
ERNN-138	G/A	A/A	A/A	C/C	A/A	A/A	T/T	C/C	G/G
ERNN-139	G/A	G/A	G/A	G/C	G/A	G/A	C/T	T/C	C/G
ERNN-140	G/G	G/G	A/A	C/C	A/A	A/A	T/T	C/C	G/G
ERNN-141	G/G	G/G	A/A	C/C	A/A	A/A	T/T	C/C	G/G
ERNN-142	G/A	A/A	A/A	C/C	A/A	A/A	T/T	C/C	G/G
ERNN-143	A/A	A/A	A/A	C/C	A/A	A/A	T/T	C/C	G/G
ERNN-144	G/G	G/A	G/A	G/C	G/A	G/A	C/T	T/C	C/G
ERNN-145	G/G	G/A	G/A	G/C	G/A	G/A	C/T	T/C	C/G
ERNN-146	G/A	A/A	A/A	C/C	A/A	A/A	T/T	C/C	G/G
ERNN-147	A/A	A/A	A/A	C/C	A/A	A/A	T/T	C/C	G/G
ERNN-148	G/G	G/G	G/A	G/C	G/A	G/A	C/T	T/C	C/G
ERNN-149	A/A	A/A	A/A	C/C	A/A	A/A	T/T	C/C	G/G
ERNN-150	G/A	G/A	G/A	G/C	G/A	G/A	C/T	T/C	C/G
ERNN-151	G/A	A/A	A/A	C/C	A/A	A/A	T/T	C/C	G/G
ERNN-152	G/A	G/A	G/A	G/C	G/A	G/A	C/T	T/C	C/G
ERNN-153	G/A	A/A	A/A	C/C	A/A	G/A	T/T	C/C	G/G
ERNN-154	G/G	G/G	G/A	G/C	G/A	G/A	C/T	T/C	C/G
ERNN-155	G/A	G/A	A/A	C/C	A/A	G/A	T/T	C/C	G/G
ERNN-156	G/A	G/A	A/A	C/C	A/A	G/A	T/T	C/C	G/G
ERNN-157	G/A	G/A	G/A	G/C	G/A	G/A	C/T	T/C	C/G
Total allele frequency	174/314	127/314	66/314	66/314	66/314	89/314	67/314	62/314	61/314
Reference allele frequency	55.41	40.44	21.02	21.02	21.02	28.34	21.33	19.74	19.42
