# Supplementary material for: Prevalence of the protective OAS1 rs10774671-G allele against severe COVID-19 in Moroccans: implications for a North African Neanderthal connection
Source: Arch Virol. 2024 Apr 25;169(5):109. doi: 10.1007/s00705-024-06038-y (PMC11043147; doi:10.1007/s00705-024-06038-y)
Supplement: Supplementary file 2 — Supplementary file2 Supplementary Table S2 Demographic information, COVID-19 phenotype, genotype, and haplotype of three OAS1 SNPs of 146 individuals who were positive for SARS-CoV-2 (XLSX 19 KB) [file 705_2024_6038_MOESM2_ESM.xlsx]

## Sheet: OAS1 Genotypes and  Haplotypes
Reference	Age	Gender	COVID-19 phenotype	Comorbidity	Vaccine	Deceased	rs10774671	rs1131476	rs1051042	Haplotype 1	Haplotype 2
COV-001	56	H	Moderate	0	0	0	G/A	G/A	G/C	GGG	AAC
COV-002	58	F	Mild	0	0	0	G/G	A/A	C/C	GAC	GAC		Absent:	0
COV-003	30	F	Mild	0	0	0	A/A	A/A	C/C	AAC	AAC		Present	1
COV-004	48	H	Mild	0	0	0	G/G	G/G	G/G	GGG	GGG
COV-005	26	H	Mild	0	0	0	G/A	G/A	G/C	GGG	AAC
COV-006	45	F	Mild	0	0	0	G/G	A/A	C/C	GAC	GAC
COV-007	22	H	Asymptomatic	0	0	0	A/A	A/A	C/C	AAC	AAC
COV-008	35	H	Mild	0	0	0	G/G	G/G	G/G	GGG	GGG
COV-009	61	F	Mild	1	0	0	G/A	G/A	G/C	GGG	AAC
COV-010	51	H	Mild	0	0	0	A/A	A/A	C/C	AAC	AAC
COV-011	23	H	Mild	0	0	0	G/G	G/A	G/C	GGG	GAC
COV-012	27	F	Mild	0	0	0	A/A	A/A	C/C	AAC	AAC
COV-013	37	H	Moderate	0	0	0	G/G	G/A	G/C	GGG	GAC
COV-014	26	H	Mild	0	0	0	G/A	A/A	C/C	AAC	GAC
COV-015	22	F	Mild	0	0	0	G/G	G/A	G/C	GGG	GAC
COV-016	36	F	Severe	1	0	0	G/A	A/A	C/C	AAC	GAC
COV-017	61	H	Severe	0	0	0	G/A	A/A	C/C	AAC	GAC
COV-018	65	H	Severe	1	0	0	G/A	G/A	G/C	GGG	AAC
COV-019	67	H	Severe	0	0	0	G/A	A/A	C/C	AAC	GAC
COV-020	41	F	Severe	0	0	0	G/A	A/A	C/C	AAC	GAC
COV-021	27	F	Mild	0	0	0	A/A	A/A	C/C	AAC	AAC
COV-022	54	H	Mild	0	0	0	A/A	A/A	C/C	AAC	AAC
COV-023	48	F	Moderate	1	0	0	A/A	A/A	C/C	AAC	AAC
COV-024	46	F	Mild	1	0	0	G/G	G/A	G/C	GGG	GAC
COV-025	58	F	Moderate	0	0	0	G/A	G/A	G/C	GGG	AAC
COV-026	22	H	Asymptomatic	0	0	0	A/A	A/A	C/C	AAC	AAC
COV-027	23	F	Asymptomatic	0	0	0	G/A	G/A	G/C	GGG	AAC
COV-028	41	H	Severe	0	0	0	G/A	A/A	C/C	AAC	GAC
COV-029	40	F	Mild	0	0	0	G/A	A/A	C/C	AAC	GAC
COV-030	39	H	Moderate	0	0	0	G/A	A/A	C/C	AAC	GAC
COV-031	43	F	Mild	1	0	0	A/A	A/A	C/C	AAC	AAC
COV-032	64	F	Moderate	0	0	0	A/A	A/A	C/C	AAC	AAC
COV-033	57	H	Moderate	1	0	0	G/A	A/A	C/C	AAC	GAC
COV-034	62	H	Severe	1	0	1	G/A	G/A	G/C	GGG	AAC
COV-035	53	F	Moderate	1	0	0	A/A	A/A	C/C	AAC	AAC
COV-036	54	F	Mild	0	0	0	G/A	G/A	G/C	GGG	AAC
COV-037	29	H	Moderate	1	0	0	A/A	A/A	C/C	AAC	AAC
COV-038	66	F	Severe	0	0	0	A/A	A/A	C/C	AAC	AAC
COV-039	33	H	Severe	1	0	1	A/A	A/A	C/C	AAC	AAC
COV-040	56	F	Severe	1	0	0	G/A	A/A	C/C	AAC	GAC
COV-041	60	H	Severe	1	0	0	G/A	G/A	G/C	GGG	AAC
COV-042	63	H	Severe	1	0	0	A/A	A/A	C/C	AAC	AAC
COV-043	57	F	Severe	0	0	0	A/A	A/A	C/C	AAC	AAC
COV-044	60	F	Mild	0	0	0	G/A	A/A	C/C	AAC	GAC
COV-045	38	H	Asymptomatic	0	0	0	A/A	A/A	C/C	AAC	AAC
COV-046	54	H	Mild	1	0	0	G/G	A/A	C/C	GAC	GAC
COV-047	27	H	Mild	0	0	0	G/A	A/A	C/C	AAC	GAC
COV-048	25	F	Mild	0	0	0	G/A	G/A	G/C	GGG	AAC
COV-049	58	F	Moderate	0	0	0	A/A	A/A	C/C	AAC	AAC
COV-050	52	F	Moderate	0	0	0	A/A	A/A	C/C	AAC	AAC
COV-051	21	F	Mild	0	0	0	G/G	G/G	G/G	GGG	GGG
COV-052	57	H	Severe	0	0	0	A/A	A/A	C/C	AAC	AAC
COV-053	57	H	Moderate	1	0	0	A/A	A/A	C/C	AAC	AAC
COV-054	25	H	Asymptomatic	0	0	0	A/A	A/A	C/C	AAC	AAC
COV-055	54	H	Mild	0	0	0	A/A	A/A	C/C	AAC	AAC
COV-056	61	H	Moderate	0	0	0	G/A	A/A	C/C	AAC	GAC
COV-057	56	H	Moderate	0	0	0	A/A	A/A	C/C	AAC	AAC
COV-058	55	H	Moderate	0	0	0	G/A	G/A	G/C	GGG	AAC
COV-059	47	F	Moderate	0	0	0	G/A	G/A	G/C	GGG	AAC
COV-060	23	F	Mild	0	0	0	G/A	G/A	G/C	GGG	AAC
COV-061	58	H	Moderate	0	0	0	A/A	A/A	C/C	AAC	AAC
COV-062	56	H	Mild	0	0	0	G/G	G/A	G/C	GGG	GAC
COV-063	59	H	Moderate	1	0	0	G/A	G/A	G/C	GGG	AAC
COV-064	53	H	Moderate	0	0	0	G/G	G/G	G/G	GGG	GGG
COV-066	25	F	Mild	0	0	0	G/A	G/A	G/C	GGG	AAC
COV-067	55	H	Moderate	1	0	0	G/A	G/A	G/C	GGG	AAC
COV-068	44	H	Mild	1	0	0	A/A	A/A	C/C	AAC	AAC
COV-069	48	H	Mild	1	0	0	G/A	G/A	G/C	GGG	AAC
COV-070	47	H	Mild	1	0	0	G/A	A/A	C/C	AAC	GAC
COV-071	55	H	Mild	0	0	0	G/A	G/A	G/C	GGG	AAC
COV-072	58	H	Moderate	0	0	0	G/A	G/A	G/C	GGG	AAC
COV-073	58	H	Moderate	1	0	0	G/A	G/A	G/C	GGG	AAC
COV-074	59	F	Moderate	0	0	0	G/A	A/A	C/C	AAC	GAC
COV-075	43	H	Moderate	1	0	0	A/A	A/A	C/C	AAC	AAC
COV-076	60	H	Moderate	1	0	0	G/A	A/A	C/C	AAC	GAC
COV-078	59	F	Moderate	1	0	0	A/A	A/A	C/C	AAC	AAC
COV-079	51	H	Severe	1	0	0	A/A	A/A	C/C	AAC	AAC
COV-080	54	F	Mild	0	0	0	G/G	G/A	G/C	GGG	GAC
COV-081	58	F	Mild	1	0	0	G/A	G/A	G/C	GGG	AAC
COV-084	47	F	Asymptomatic	0	0	0	G/A	A/A	C/C	AAC	GAC
COV-085	60	F	Mild	0	0	0	A/A	A/A	C/C	AAC	AAC
COV-086	60	F	Mild	1	0	0	G/A	A/A	C/C	AAC	GAC
COV-088	28	H	Asymptomatic	0	0	0	G/A	G/A	G/C	GGG	AAC
COV-089	58	F	Mild	1	0	0	G/A	A/A	C/C	AAC	GAC
COV-091	57	H	Moderate	0	0	0	A/A	A/A	C/C	AAC	AAC
COV-092	56	H	Mild	0	0	0	G/A	A/A	C/C	AAC	GAC
COV-093	57	F	Mild	0	0	0	G/A	A/A	C/C	AAC	GAC
COV-095	60	H	Mild	0	0	0	G/G	G/A	G/C	GGG	GAC
COV-096	52	H	Mild	0	0	0	G/A	G/A	G/C	GGG	AAC
COV-097	52	H	Asymptomatic	0	0	0	G/A	A/A	C/C	AAC	GAC
COV-098	57	F	Mild	1	0	0	A/A	A/A	C/C	AAC	AAC
COV-099	60	H	Mild	0	0	0	G/A	G/A	G/C	GGG	AAC
COV-102	56	H	Mild	0	0	0	G/A	G/A	G/C	GGG	AAC
COV-103	57	H	Asymptomatic	1	0	0	A/A	A/A	C/C	AAC	AAC
COV-104	38	F	Asymptomatic	0	0	0	G/A	A/A	C/C	AAC	GAC
COV-105	37	H	Asymptomatic	0	0	0	G/A	G/A	G/C	GGG	AAC
COV-106	45	H	Asymptomatic	0	0	0	G/G	G/G	G/G	GGG	GGG
COV-108	39	H	Asymptomatic	0	0	0	A/A	A/A	C/C	AAC	AAC
COV-121	34	F	Asymptomatic	0	0	0	G/A	G/A	G/C	GGG	AAC
COV-122	60	F	Mild	1	0	0	A/A	A/A	C/C	AAC	AAC
COV-123	60	H	Mild	1	0	0	A/A	A/A	C/C	AAC	AAC
COV-125	54	F	Mild	1	0	0	G/G	A/A	C/C	GAC	GAC
COV-126	58	H	Asymptomatic	1	0	0	G/G	G/A	G/C	GGG	GAC
COV-127	51	H	Asymptomatic	0	0	0	A/A	A/A	C/C	AAC	AAC
COV-128	38	F	Severe	1	0	0	G/A	A/A	C/C	AAC	GAC
COV-129	62	H	Moderate	0	0	0	G/A	A/A	C/C	AAC	GAC
COV-131	41	F	Asymptomatic	0	0	0	G/A	A/A	C/C	AAC	GAC
COV-132	56	H	Asymptomatic	0	0	0	G/G	A/A	C/C	GAC	GAC
COV-133	49	F	Mild	0	0	0	G/A	G/A	G/C	GGG	AAC
COV-136	33	H	Moderate	0	0	0	G/A	G/A	G/C	GGG	AAC
COV-137	49	H	Mild	0	0	0	G/A	G/A	G/C	GGG	AAC
COV-138	64	F	Mild	0	0	0	A/A	A/A	C/C	AAC	AAC
COV-141	43	H	Mild	0	0	0	A/A	A/A	C/C	AAC	AAC
COV-143	41	H	Moderate	1	0	0	G/A	A/A	C/C	AAC	GAC
COV-145	43	F	Severe	0	0	0	G/A	A/A	C/C	AAC	GAC
COV-146	33	H	Asymptomatic	0	0	0	G/G	G/G	G/G	GGG	GGG
COV-152	43	H	Asymptomatic	0	0	0	G/A	A/A	C/C	AAC	GAC
COV-153	59	F	Moderate	0	0	0	A/A	A/A	C/C	AAC	AAC
COV-154	44	F	Moderate	0	0	0	A/A	A/A	C/C	AAC	AAC
COV-155	36	H	Moderate	0	0	0	G/A	G/A	G/C	GGG	AAC
COV-157	23	H	Asymptomatic	0	0	0	G/G	G/A	G/C	GGG	GAC
COV-158	41	H	Moderate	0	0	0	G/G	G/A	G/C	GGG	GAC
COV-160	32	H	Moderate	1	0	0	G/G	G/A	G/C	GGG	GAC
COV-161	56	H	Moderate	1	0	0	A/A	A/A	C/C	AAC	AAC
COV-162	60	H	Moderate	0	0	0	G/A	G/A	G/C	GGG	AAC
COV-163	32	F	Moderate	1	0	0	G/A	A/A	C/C	AAC	GAC
COV-164	31	F	Moderate	0	0	0	A/A	A/A	C/C	AAC	AAC
COV-165	48	H	Moderate	0	0	0	G/G	G/G	G/G	GGG	GGG
COV-166	59	F	Moderate	0	0	0	A/A	A/A	C/C	AAC	AAC
COV-167	61	F	Moderate	1	0	0	G/A	G/A	G/C	GGG	AAC
COV-168	63	F	Severe	1	0	1	A/A	A/A	C/C	AAC	AAC
COV-169	57	F	Severe	1	0	0	A/A	A/A	C/C	AAC	AAC
COV-170	48	H	Moderate	1	0	0	A/A	A/A	C/C	AAC	AAC
COV-171	42	F	Moderate	0	0	0	G/A	A/A	C/C	AAC	GAC
COV-172	47	F	Severe	1	0	0	A/A	A/A	C/C	AAC	AAC
COV-173	28	F	Severe	1	0	0	G/A	G/A	G/C	GGG	AAC
COV-174	32	H	Severe	0	0	0	G/A	G/A	G/C	GGG	AAC
COV-175	57	H	Severe	0	0	0	A/A	A/A	C/C	AAC	AAC
COV-176	61	F	Severe	1	0	0	G/G	A/A	C/C	GAC	GAC
COV-177	53	H	Moderate	1	0	0	A/A	A/A	C/C	AAC	AAC
COV-180	57	F	Moderate	0	0	0	G/A	A/A	C/C	AAC	GAC
COV-182	58	F	Moderate	1	0	0	A/A	A/A	C/C	AAC	AAC
COV-183	64	F	Severe	1	0	1	G/A	G/A	G/C	GGG	AAC
COV-185	50	F	Moderate	0	0	0	A/A	A/A	C/C	AAC	AAC
COV-187	59	H	Severe	0	0	1	A/A	A/A	C/C	AAC	AAC
COV-188	40	F	Severe	1	0	1	G/A	G/A	G/C	GGG	AAC
