# Supplementary material for: Prevalence of the protective OAS1 rs10774671-G allele against severe COVID-19 in Moroccans: implications for a North African Neanderthal connection
Source: Arch Virol. 2024 Apr 25;169(5):109. doi: 10.1007/s00705-024-06038-y (PMC11043147; doi:10.1007/s00705-024-06038-y)
Supplement: Supplementary file 3 — Supplementary file3 Supplementary Table S3 Genotype of the Y-M81 marker in males who were positive for SARS-CoV-2 (XLSX 14 KB) [file 705_2024_6038_MOESM3_ESM.xlsx]

## Sheet: Genotype of Y-M81 in males
Reference	Age	Gender	COVID-19 phenotype	Comorbidity	Deceased	Haplotype 1	Haplotype 2	Y-M81
COV-001	56	Male	Moderate	0	0	GGG	AAC	1
COV-004	48	Male	Mild	0	0	GGG	GGG	0	Absent:	0
COV-005	26	Male	Mild	0	0	GGG	AAC	1	Present	1
COV-007	22	Male	Asymptomatic	0	0	AAC	AAC	1
COV-008	35	Male	Mild	0	0	GGG	GGG	1
COV-010	51	Male	Mild	0	0	AAC	AAC	0		Men E-M81 negative	Men E-M81 positive	Men Berbers G2019S
COV-011	23	Male	Mild	0	0	GGG	GAC	0	GGG	18(23%)	24(29,3%)	22(37,9%)
COV-013	37	Male	Moderate	0	0	GGG	GAC	0	GAC	20(25,7%)	7(8,5%)	0(0%)
COV-014	26	Male	Mild	0	0	AAC	GAC	1	AAC	40(51,3%)	51(62,2%)	36(62,1%)
COV-017	61	Male	Severe	0	0	AAC	GAC	1
COV-018	65	Male	Severe	1	0	GGG	AAC	1
COV-019	67	Male	Severe	0	0	AAC	GAC	0
COV-022	54	Male	Mild	0	0	AAC	AAC	0
COV-026	22	Male	Asymptomatic	0	0	AAC	AAC	0
COV-028	41	Male	Severe	0	0	AAC	GAC	1
COV-030	39	Male	Moderate	0	0	AAC	GAC	0
COV-033	57	Male	Moderate	1	0	AAC	GAC	0
COV-034	62	Male	Severe	1	1	GGG	AAC	1
COV-037	29	Male	Moderate	1	0	AAC	AAC	1
COV-039	33	Male	Severe	1	1	AAC	AAC	1
COV-041	60	Male	Severe	1	0	GGG	AAC	1
COV-042	63	Male	Severe	1	0	AAC	AAC	1
COV-045	38	Male	Asymptomatic	0	0	AAC	AAC	0
COV-046	54	Male	Mild	1	0	GAC	GAC	0
COV-047	27	Male	Mild	0	0	AAC	GAC	1
COV-052	57	Male	Severe	0	0	AAC	AAC	1
COV-053	57	Male	Moderate	1	0	AAC	AAC	0
COV-054	25	Male	Asymptomatic	0	0	AAC	AAC	1
COV-055	54	Male	Mild	0	0	AAC	AAC	0
COV-056	61	Male	Moderate	0	0	AAC	GAC	1
COV-057	56	Male	Moderate	0	0	AAC	AAC	1
COV-058	55	Male	Moderate	0	0	GGG	AAC	1
COV-061	58	Male	Moderate	0	0	AAC	AAC	1
COV-062	56	Male	Mild	0	0	GGG	GAC	1
COV-063	59	Male	Moderate	1	0	GGG	AAC	1
COV-064	53	Male	Moderate	0	0	GGG	GGG	0
COV-067	55	Male	Moderate	1	0	GGG	AAC	0
COV-068	44	Male	Mild	1	0	AAC	AAC	0
COV-069	48	Male	Mild	1	0	GGG	AAC	0
COV-070	47	Male	Mild	1	0	AAC	GAC	0
COV-071	55	Male	Mild	0	0	GGG	AAC	1
COV-072	58	Male	Moderate	0	0	GGG	AAC	1
COV-073	58	Male	Moderate	1	0	GGG	AAC	0
COV-075	43	Male	Moderate	1	0	AAC	AAC	1
COV-076	60	Male	Moderate	1	0	AAC	GAC	0
COV-079	51	Male	Severe	1	0	AAC	AAC	1
COV-088	28	Male	Asymptomatic	0	0	GGG	AAC	1
COV-091	57	Male	Moderate	0	0	AAC	AAC	0
COV-092	56	Male	Mild	0	0	AAC	GAC	1
COV-095	60	Male	Mild	0	0	GGG	GAC	0
COV-096	52	Male	Mild	0	0	GGG	AAC	0
COV-097	52	Male	Asymptomatic	0	0	AAC	GAC	0
COV-099	60	Male	Mild	0	0	GGG	AAC	1
COV-102	56	Male	Mild	0	0	GGG	AAC	1
COV-103	57	Male	Asymptomatic	1	0	AAC	AAC	0
COV-105	37	Male	Asymptomatic	0	0	GGG	AAC	0
COV-106	45	Male	Asymptomatic	0	0	GGG	GGG	1
COV-108	39	Male	Asymptomatic	0	0	AAC	AAC	1
COV-123	60	Male	Mild	1	0	AAC	AAC	0
COV-126	58	Male	Asymptomatic	1	0	GGG	GAC	0
COV-127	51	Male	Asymptomatic	0	0	AAC	AAC	1
COV-129	62	Male	Moderate	0	0	AAC	GAC	0
COV-132	56	Male	Asymptomatic	0	0	GAC	GAC	0
COV-136	33	Male	Moderate	0	0	GGG	AAC	1
COV-137	49	Male	Mild	0	0	GGG	AAC	0
COV-141	43	Male	Mild	0	0	AAC	AAC	0
COV-143	41	Male	Moderate	1	0	AAC	GAC	0
COV-146	33	Male	Asymptomatic	0	0	GGG	GGG	1
COV-152	43	Male	Asymptomatic	0	0	AAC	GAC	0
COV-155	36	Male	Moderate	0	0	GGG	AAC	0
COV-157	23	Male	Asymptomatic	0	0	GGG	GAC	0
COV-158	41	Male	Moderate	0	0	GGG	GAC	0
COV-160	32	Male	Moderate	1	0	GGG	GAC	0
COV-162	60	Male	Moderate	0	0	GGG	AAC	1
COV-165	48	Male	Moderate	0	0	GGG	GGG	1
COV-170	48	Male	Moderate	1	0	AAC	AAC	0
COV-174	32	Male	Severe	0	0	GGG	AAC	1
COV-175	57	Male	Severe	0	0	AAC	AAC	1
COV-177	53	Male	Moderate	1	0	AAC	AAC	1
COV-187	59	Male	Severe	0	1	AAC	AAC	1
